# Supplementary material for: Identification of BC005512 as a DNA Damage Responsive Murine Endogenous Retrovirus of GLN Family Involved in Cell Growth Regulation
Source: PLoS One. 2012 Apr 13;7(4):e35010. doi: 10.1371/journal.pone.0035010 (PMC3325921; doi:10.1371/journal.pone.0035010)
Supplement: Table S3 — Raw data and detailed scoring rule of up-regulated genes. (XLS) [file pone.0035010.s012.xls]

## Sheet: Sheet2
	AAT-4 h			AAT-20 h			AAT-2 w			AAT-4 w			DMBA-4h			DMBA-20h			DMBA-2w			DMBA-4w			DBP-4h			DBP-20h			DBP-2w			DBP-4w			ENU-4h			ENU-20h			ENU-2w			ENU-4w			DPNU-4h
Systematic	Ratio	Call	Intensity	Ratio	Call	Intensity	Ratio	Call	Intensity	Ratio	Call	Intensity	Ratio	Call	Intensity	Ratio	Call	Intensity	Ratio	Call	Intensity	Ratio	Call	Intensity	Ratio	Call	Intensity	Ratio	Call	Intensity	Ratio	Call	Intensity	Ratio	Call	Intensity	Ratio	Call	Intensity	Ratio	Call	Intensity	Ratio	Call	Intensity	Ratio	Call	Intensity	Ratio
1426936_at	0.93304	A	9.6	4.28073	P	70.6	5.48663	P	67.6	2.61919	P	53.1	1.40005	A	13.9	1.03781	A	17	3.16447	P	38.8	1.43054	A	29.2	0.827461	A	8.4	0.353679	A	6.1	3.48342	A	40.7	1.29118	M	26.4	4.9952	P	43	18.4036	P	143.6	8.72041	A	27.3	6.39526	A	31.5	14.8315
1417185_at	0.908643	P	252.7	2.84944	P	474.7	5.33206	P	1558.3	3.53382	P	1085.9	1.11903	P	300.3	1.1374	P	188.2	2.80641	P	816.2	2.10288	P	650.6	1.04449	P	286.6	1.08772	P	189.5	1.38737	P	384.5	1.37782	P	427	0.84264	P	230.7	2.35068	P	548.4	3.73615	P	660.5	2.65763	P	555.4	0.771872
1433691_at	2.41705	P	779.8	1.25773	P	633.9	0.807156	P	497.8	0.900264	P	591	1.41626	P	440.9	0.97246	P	486.8	0.688887	P	422.8	0.770249	P	509.1	2.06713	P	658	1.00632	P	530.4	0.886039	P	518.2	0.87709	P	580.7	2.50888	P	988.5	0.880042	P	388.8	1.1624	P	330.4	1.09413	P	393.3	5.44148
1449002_at	1.3631	A	80.4	3.27982	P	250.5	2.58264	P	136.7	1.85597	P	82.6	0.866199	A	49.3	0.85027	A	64.5	2.28197	P	120.2	1.95274	P	87.5	0.979459	A	57	0.736185	A	58.8	1.38263	A	69.4	1.14738	A	51.5	2.85783	P	183.8	2.95312	P	196.3	1.2666	M	89.8	1.0599	A	57	3.84022
1421040_a_at	0.924124	P	564	4.13423	P	1011.8	1.33083	P	699.3	1.15037	P	637.8	0.854628	P	503.3	1.09019	P	265	0.982189	P	513.6	0.774432	P	432.3	0.833836	P	502.1	0.708378	P	181.3	1.12182	P	559	0.971454	P	543.2	0.660308	P	291	0.953468	P	375	2.05432	P	657.5	1.09908	P	616.7	1.14206
1424638_at	2.77046	A	93.7	16.7622	P	498.6	4.84508	P	223.5	2.99854	P	233.9	0.790553	A	25.8	1.51978	A	44.9	2.49206	A	114.4	2.78213	P	218.5	2.16965	A	72.4	2.05101	A	63.8	2.69748	P	118	1.53298	P	120.6	12.2409	P	357.3	21.2034	P	182.2	1.59005	A	44.8	4.42581	A	78.3	20.7191
1450016_at	0.959805	P	127.5	2.98365	P	441.7	1.7265	P	223.1	1.53446	P	202.8	1.05787	P	135.6	1.00927	P	148.4	1.57471	P	202.5	1.23397	P	164.2	0.939989	P	123.2	0.912704	P	141.3	1.56764	P	192.1	1.05708	P	140.9	2.30363	P	275.8	3.43665	P	494.9	1.27328	P	163.9	1.03971	P	145.9	3.3108
1450017_at	1.28463	P	83.1	4.85493	P	266.9	2.40578	P	104.1	1.16669	P	84.7	0.842678	P	52.6	1.4395	P	78.6	1.96697	P	84.7	1.08354	P	79.2	0.847644	P	54.1	1.19149	P	68.5	1.80826	P	74.2	0.916444	P	67.1	4.1728	P	230.8	3.75195	P	236.8	1.38356	P	86.5	1.29507	P	71.6	5.3144
1420827_a_at	1.063	P	60.1	9.13661	P	351.6	1.95819	P	88.4	1.64941	P	95.7	0.932984	P	50.9	1.85497	P	70.9	2.22817	P	100.1	1.34208	P	78.4	0.568272	P	31.7	1.32195	P	53.2	1.45761	P	62.4	1.39108	P	81.4	5.1761	P	349.8	6.17284	P	314.6	1.45917	P	83.3	0.871983	P	57.5	10.7358
1416578_at	1.87893	P	104.7	2.11369	P	74.7	0.520301	A	55.9	0.870062	P	86.6	2.34705	P	126.2	1.78625	P	62.7	1.21215	M	129.6	1.2214	P	122.4	2.43365	P	133.8	1.90755	P	70.5	1.05316	P	107.3	0.977263	P	98.1	1.48929	P	161.8	0.638756	P	82.9	2.76204	P	91.3	0.75446	P	79.1	2.76168
1424744_at	1.48012	P	2403	0.605398	P	474.8	1.2784	P	759.7	1.17201	P	706.6	1.22565	P	1920.1	1.23742	P	963.9	1.67354	P	989.7	1.74511	P	1059.3	1.33066	P	2131.5	1.63588	P	1341.7	1.08759	P	612.9	2.03984	P	1240.3	3.47945	P	2339.7	0.535617	P	720.8	1.05229	P	1009.6	0.95148	P	1060.4	2.57127
1425631_at	3.57632	P	284.9	1.08025	P	154.3	0.719038	P	140.4	0.978368	P	207.7	1.78223	P	137	0.951585	P	135	0.665416	P	129.3	0.749972	P	160.3	2.14252	P	168.4	0.905114	P	135.2	0.949415	P	175.8	1.01493	P	217.3	3.14887	P	212.8	0.804417	P	75.4	1.27994	P	84.5	1.22226	A	70.4	6.00166
1416125_at	0.844141	P	541.5	1.71868	P	265.4	1.24015	P	173.7	1.24715	P	150.5	1.11488	P	690.1	1.63522	P	250.8	2.05905	P	287	2.47903	P	301.2	1.01831	P	644.5	1.35924	P	219.5	1.12932	P	150	1.66386	P	202.5	2.4202	P	549.1	1.3709	P	211.5	1.16703	P	132.6	1.24738	P	129.4	1.79612
1419874_x_at	0.508389	P	65.1	1.15976	M	26.3	3.84633	P	34.5	3.37086	P	76.8	0.370663	P	45.8	4.95483	P	111.6	6.80027	P	60.7	5.15279	P	118.2	0.761429	P	96.2	2.43728	P	57.8	12.4619	P	106	3.46855	P	79.7	3.31077	P	57	0.499387	A	7.3	0.44806	A	9.2	2.07168	A	20.2	2.07089
1427422_at	0.642043	A	48.4	2.30211	P	175.6	0.89031	A	55.9	1.85971	P	147.4	1.02417	P	74.5	2.038	P	154.4	5.14382	P	321.4	3.56639	P	284.6	0.916943	P	68.2	2.20012	P	175.5	3.2616	P	194.2	2.00911	P	160.6	1.52536	P	73.2	0.858656	P	117.8	1.23389	P	103.5	0.535739	P	61.5	0.922917
1442026_at	1.41052	P	105.9	3.14632	P	90.5	1.94409	P	73.2	2.89923	P	104.4	1.07666	P	78	4.72545	P	135	2.70082	P	101.2	3.947	P	143.1	1.33106	P	98.6	3.93617	P	118.4	3.40558	P	121.6	4.04221	P	146.8	4.26483	P	59.5	1.19875	P	29.6	0.313789	P	18	0.415702	P	14.5	2.13288
1416926_at	2.29095	P	489.4	2.23688	P	518.9	1.92229	P	298.8	1.25845	P	234.6	1.24531	P	256.7	1.12933	P	260.2	1.93488	P	299.3	1.01922	P	191.3	1.0827	P	228.2	0.781563	P	189.6	1.37309	P	202.4	0.849422	P	159.7	4.20859	P	679.6	2.62554	P	399.1	1.476	P	199.1	0.795226	P	151.8	3.49552
1448265_x_at	0.96511	P	262.8	0.744318	P	75.7	2.56943	P	139.8	1.17776	P	136.1	0.570876	P	150	1.39188	P	140.6	1.83026	P	99.1	0.990996	P	115.3	0.899265	P	241.6	1.04552	P	111.2	2.56996	P	132.6	0.815137	P	95	1.99391	P	254.7	2.71917	P	188	2.13799	P	144.1	1.52441	P	156.3	1.34291
1455892_x_at	0.890237	P	2106.8	1.0404	P	540.5	1.30232	P	382.4	1.24835	P	728.4	0.962606	P	2198.2	1.78976	P	923.5	2.07832	P	607.3	2.24878	P	1321.1	1.32851	P	3102	2.02765	P	1101.6	3.10288	P	864	1.77053	P	1041.9	4.57332	P	2317.3	1.1545	P	647.8	2.75116	P	599.6	1.19049	P	520.8	1.52624
1418787_at	0.977983	P	1231.4	1.44132	P	1913	1.83531	P	2201.2	1.31448	P	1594.5	1.00998	P	1227.1	1.02446	P	1350.5	1.50936	P	1801.5	1.14181	P	1394.5	1.111	P	1380.2	1.17133	P	1625.8	1.09323	P	1243.4	1.11854	P	1368.4	0.944616	P	1725	1.72791	P	3034.6	1.3784	P	1630	1.18793	P	1944.5	1.07329
1435628_x_at	11.2187	A	8	40.1346	P	39.4	1.28727	M	23.6	4.47293	P	19	9.30104	A	6.4	13.5379	A	13.2	1.35383	M	24.7	3.46055	A	14.8	6.53807	A	4.6	0.779254	A	0.8	0.788005	A	13.7	3.31464	A	14.2	3.67314	P	33.8	11.8495	P	94.8	8.83328	A	12.2	7.16269	A	7.2	4.19021
1460241_a_at	0.916607	P	576.5	3.32814	P	232.3	1.33753	P	67.5	2.49189	P	144.1	1.04762	P	635.8	3.61628	P	250.7	3.43079	P	172.3	4.29388	P	250	0.99299	P	616.2	4.33193	P	316.2	3.62954	P	173.7	3.81337	P	222.4	2.3942	P	441.1	1.09443	P	178.9	1.96568	P	109.5	0.833293	P	110.4	2.33671
1450506_a_at	1.05397	A	30.6	3.81535	P	104.5	2.05476	A	48	1.43392	P	35.3	1.07084	A	30	0.841799	A	22.9	1.3292	A	30.9	1.57348	P	39	1.38591	A	39.7	0.820452	A	23.5	2.44214	P	54.1	1.70373	M	42.3	4.11042	P	66.7	4.4953	P	66.6	1.1001	A	23.5	1.16155	A	20.9	5.756
1451751_at	1.60162	A	34.1	2.54661	P	70.5	2.09561	P	37.8	2.17452	A	29.6	0.676578	A	13.9	0.949223	A	26.1	1.62671	A	29.2	1.83143	A	25.1	1.26151	A	26.5	0.898077	A	26	1.52585	A	26.1	1.48598	A	20.4	1.4728	A	34.1	1.57428	P	26.9	1.73769	A	17.6	0.864293	A	24.5	0.709315
1418138_at	1.83452	P	379	2.23936	P	189.5	1.37926	P	107.4	1.20271	P	97.3	1.07699	P	214.7	1.18622	P	99.7	2.25963	P	175.1	1.43887	P	117.2	1.01847	P	207.6	0.700606	P	62	1.73613	P	128.2	1.16925	P	95.4	2.15972	P	284	1.23828	P	215.5	1.04074	P	124	1.21921	P	142.9	2.41473
1423957_at	0.923219	M	80.6	2.76581	P	257.4	0.924788	A	105.1	1.0132	P	94	1.13126	P	95.3	0.943376	M	87.2	1.10702	A	125.2	1.16049	M	108.4	1.07619	P	92.7	0.871318	P	84.8	0.782204	A	84.3	0.828284	P	77.5	2.3265	P	222.6	2.53367	P	200.2	1.18681	M	101.3	1.15717	A	100.5	3.33187
1426516_a_at	0.935373	P	1099.9	1.75594	P	266.5	6.56104	P	499.9	2.75801	P	522.4	0.975174	P	1106.5	2.65023	P	399.5	9.72661	P	737.5	3.43724	P	655.5	0.951655	P	1104.1	2.77225	P	440	6.67097	P	482	2.3719	P	453.1	3.34965	P	860.4	0.848281	P	297.1	2.378	P	549.8	1.26445	P	539.3	2.66496
1438211_s_at	0.412082	P	136.6	10.4193	M	35.8				0.306608	A	3.7	0.63339	P	202.6	13.6551	P	46.6	72.985	P	104.4	3.06175	P	37.2	0.427138	P	139.7	24.9918	P	89.8	18.4141	A	25.1	3.23733	P	39.4	0.637719	P	301.3	1.00245	P	490.9	1.40233	P	603.9	1.25927	P	523.8	0.618364
1418025_at	1.18883	P	245	1.1498	A	78.9	1.3902	A	54.4	1.62911	P	118.9	0.949917	P	188.9	2.62635	P	179	6.66899	P	259.7	2.35702	P	173.2	1.22115	P	248.3	2.42054	P	173.7	4.15004	P	154	1.40883	P	103.7	1.04572	P	337	0.794923	P	294.9	1.19665	P	277	0.788193	P	251	0.773469
1423642_at	0.913261	P	191	3.0994	P	1148	1.02868	P	392.8	1.14003	P	428.9	0.921666	P	186	0.894306	P	329	0.904217	P	343.6	1.01641	P	385	0.806891	P	166.5	0.712544	P	276	1.03892	P	376.2	0.95196	P	361.2	2.86227	P	455.4	1.82404	P	426.8	1.36666	P	199.2	1.09253	P	191.2	3.58802
1434036_at	0.723824	P	526.7	1.27911	P	308.4	1.2978	P	274.9	1.45976	P	423.2	0.991381	P	696.1	1.83864	P	440.3	2.09447	P	441.5	2.05283	P	599.2	0.990885	P	711.4	1.78513	P	450.1	2.414	P	484.9	2.10032	P	614.1	0.949984	P	612.2	0.756094	P	483.1	1.08931	P	535.8	1.05975	P	603.9	0.636903
1448185_at	1.29602	P	1404.5	1.10363	P	557.1	2.66992	P	721.6	1.57578	P	983.8	1.33335	P	1394.3	2.43175	P	1219.2	3.89871	P	1048.6	1.76538	P	1109.7	1.39662	P	1493.3	2.44786	P	1292.2	4.19394	P	1074.9	1.49463	P	941.1	1.76293	P	1401.4	1.06442	P	807.1	1.25088	P	774.1	1.02145	P	947.5	1.69073
1416837_at	1.09097	P	92.8	2.31479	P	268.6	1.70327	P	146.9	1.70077	P	139.4	1.23173	P	101.1	1.05423	P	121.5	1.60903	P	138.1	1.45052	P	119.7	1.03544	P	86.9	1.03917	P	126.1	1.39875	P	114.4	1.45774	P	120.5	1.99497	P	189.3	2.31687	P	234.1	1.67832	P	112.5	1.01801	P	122.9	1.39174
1419100_at	1.03394	P	1128.7	0.672666	P	1307.7	1.27484	P	497.6	1.33017	P	540.5	1.44925	P	1526.6	1.09852	P	2121.1	2.30027	P	893.5	2.20673	P	902.8	1.49554	P	1610.8	1.16669	P	2371.9	1.45834	P	539.8	1.42189	P	582.7	1.87598	P	955.2	2.56109	P	1470.7	1.16702	P	433.9	1.08191	P	470.8	0.495683
1422438_at	0.994113	P	1513.8	2.23099	P	2353.1	1.25128	P	1564.5	1.07067	P	1444.7	0.957548	P	1407	0.99381	P	1041.1	1.24258	P	1546.1	0.899485	P	1222	0.943873	P	1418.1	0.954938	P	1053.3	1.0658	P	1263.7	0.999149	P	1359.7	1.02349	P	1332.2	1.9551	P	2206.8	1.26476	P	1397.1	1.15947	P	1447.1	1.11091
1434150_a_at	0.793086	P	756.7	1.04579	P	539.4	1.07226	P	529.4	1.05535	P	957.2	0.890872	P	820.2	1.32113	P	676.8	0.648649	P	318.7	0.710369	P	648.7	0.584462	P	550.2	1.14927	P	619.9	1.72812	P	809.1	0.80373	P	735.2	0.743408	P	684.3	1.13837	P	772.1	2.21625	P	733.2	0.88284	P	808.9	0.911337
1416543_at	1.85599	P	392.7	3.00107	P	618.1	1.45129	P	298.4	1.107	P	262.9	0.908077	P	185.4	1.09306	P	223.6	1.28095	P	262.1	1.08987	P	260.6	0.860319	P	179.6	0.918818	P	197.9	1.18627	P	231.3	0.903073	P	216.3	1.37806	P	331.2	1.84321	P	457.5	1.27977	P	275.5	0.998183	P	267	1.72435
1418300_a_at	1.05146	P	646	1.8647	P	419.2	1.3393	P	156.3	1.40707	P	280.1	0.982216	P	582.3	1.924	P	429.6	3.14971	P	365.8	2.14644	P	430.2	0.914749	P	554.5	2.21866	P	521.6	2.63667	P	291.8	1.76774	P	354.9	1.47929	P	915.1	1.12739	P	559.1	1.69084	P	490.1	1.06524	P	549.1	2.31948
1431213_a_at	1.56297	P	1638.7	1.77633	P	275	2.18573	P	237.2	1.0968	P	383.2	1.34793	P	1363.7	1.80797	P	278	2.56954	P	277.5	1.88478	P	663	1.55029	P	1603.7	2.60596	P	421.9	2.62457	P	270.1	1.05659	P	372.3	3.62285	P	1069.3	1.2032	P	397.4	2.50647	P	208.4	0.92323	P	385.6	1.67724
1436760_a_at	0.803653	P	485.4	1.15084	P	472.7	1.54356	P	677.8	1.34924	P	390.9	1.28737	P	750.3	1.05011	P	428.4	1.66298	P	726.7	1.08881	P	317.6	0.89961	P	536.1	0.855802	P	367.6	1.93053	P	803.9	0.923715	P	269.9	0.751838	P	464.2	0.771855	P	439.5	2.09682	P	768.6	0.72668	P	276.7	0.645348
1456085_x_at	0.859654	P	133.9	1.1218	P	174	5.12179	P	532.1	1.10891	P	130.5	0.858285	P	129	0.98016	P	151	2.07475	P	214.5	1.36387	P	161.6	0.807521	P	124.1	0.743498	P	120.6	1.1206	P	110.4	2.47289	P	293.5	1.15433	P	185.6	1.57835	P	246	2.24537	P	386.2	0.744944	P	127.3	1.04135
1418288_at	0.838384	P	889	1.79384	P	215.9	5.54876	P	382.3	3.13872	P	482.7	0.951918	P	974	2.48369	P	296.9	9.97166	P	683.7	4.09394	P	633.9	0.913869	P	956.1	2.99133	P	376.5	6.6303	P	433.2	2.64086	P	409.6	4.13387	P	946.9	0.87228	P	245.8	1.85527	P	392.9	1.44395	P	438.2	3.36425
1427747_a_at	1.3179	P	460.9	0.403763	P	889.7	0.816387	A	20.6	1.15196	A	24.8	2.62252	P	885	1.04438	P	2285.7	24.5074	P	615.4	8.09672	P	175.5	2.90189	P	1001.3	1.26669	P	2918.9	1.34567	M	32.2	0.884296	A	19.2	1.10458	P	29.4	14.5801	P	391.7	0.500531	A	15.9	0.816556	A	14.2	0.0306103
1442025_a_at	0.825128	P	77.5	1.56272	P	65.2	2.0222	A	58.8	3.09209	P	120.3	0.818696	P	74.2	3.35913	P	139.2	2.11153	P	61.1	3.55617	P	139.3	1.24312	P	115.2	1.84958	P	80.7	3.59759	P	99.2	2.21216	P	86.8	5.15061	P	68.8	0.938147	A	20.2	0.860384	A	18.3	0.210615	A	4.7	1.2013
1428306_at	5.00798	P	336.2	0.769548	P	72.6	2.38121	P	96.7	1.31834	P	79.8	2.25381	P	146	0.948758	P	88.9	2.02164	P	81.7	1.80822	P	110.2	2.24801	P	148.9	0.682152	P	67.3	1.45416	P	56	0.543841	P	33.2	3.98199	P	137.9	2.00639	P	130	1.28121	P	45.3	1.04718	P	26	3.90603
1455929_x_at	1.45828	P	478.5	1.18497	P	572.1	1.78446	P	316.6	1.1978	P	477	0.909918	P	288.1	0.94948	P	455.3	2.84775	P	502.8	1.32287	P	530.4	1.27447	P	412.6	0.794624	P	401.2	2.35485	P	396.2	1.21406	P	487.6	2.04998	P	586.4	1.12169	P	478.5	1.01238	P	276.2	0.893498	P	456.8	1.08871
1422973_a_at	1.70603	P	2733.1	0.412604	P	89.8	1.70215	P	307.7	0.73181	P	340.6	1.12003	P	1731.4	1.59923	P	345.7	2.62652	P	472.5	0.733464	P	343.7	1.25381	P	1981.8	1.94506	P	442.7	1.4356	P	246.1	0.923535	P	433.5	2.59416	P	1719.5	0.130126	P	267.1	1.08695	P	848.9	1.0245	P	904.3	3.13003
1431056_a_at	1.0349	A	13.6	0.92604	A	15	1.22938	P	41.2	1.25451	P	32.7	1.10405	A	14	0.665084	A	10.7	1.33132	P	44.4	2.35484	P	61.8	1.34199	A	17.4	1.23972	A	21	0.87161	A	27.7	0.756991	A	19.9	0.815289	P	21.7	0.970488	A	18.5	3.43118	P	35.7	0.390028	P	15.8	0.384334
1448758_at	1.16332	P	293.9	1.8946	P	325.3	1.24833	P	171.4	1.12753	P	232.4	0.909008	P	221.6	1.27071	P	216.7	1.32686	P	181.3	1.05243	P	218.4	0.974464	P	242.9	1.17679	P	211.3	1.50685	P	196.2	1.30801	P	271.9	1.87872	P	316.2	1.24811	P	243.1	1.8754	P	163.7	1.03006	P	192.9	2.87311
1416236_a_at	1.98145	P	294.3	0.844402	P	100.8	1.93411	P	128.3	0.94801	P	110.1	0.881242	P	126.3	1.09476	P	129.8	2.16469	P	142.9	1.39741	P	163.4	0.709003	P	103.9	0.82988	P	103.6	1.78679	P	112.4	0.940843	P	110.2	1.67454	P	214.4	1.31619	P	120.9	1.79158	P	129	1.02214	P	108.5	1.72982
1416958_at	1.04005	P	489.6	1.5724	P	283.1	1.2516	P	137.8	1.68911	P	132.9	0.939809	P	426.9	1.62507	P	290.6	2.4734	P	271	2.68628	P	212.8	0.708568	P	329.1	1.44942	P	272.9	2.0171	P	210.6	2.84934	P	226.1	1.0662	P	591.2	1.16286	P	584.5	1.53654	P	551.2	1.10842	P	518.1	1.10633
1424969_s_at	1.25065	P	2020.9	0.417534	P	167.4	1.19052	P	389	0.960242	P	435.7	0.961055	P	1498.5	1.60193	P	637.9	2.25762	P	734.1	1.1978	P	547.2	1.01186	P	1613.2	2.11104	P	885.1	1.68271	P	521.4	1.3435	P	614.8	1.09191	P	1881.4	0.597499	P	1043.5	1.3624	P	1560.4	1.11791	P	1747.4	1.4331
1425281_a_at	1.33433	P	270.5	1.17213	P	329.9	2.10045	P	288.4	1.34196	P	377	1.07813	P	210.9	1.67379	P	467.9	2.12752	P	290.7	1.3265	P	375.2	1.2634	P	252.7	1.40691	P	414.1	2.14507	P	279.3	1.03201	P	292.4	3.13495	P	426.2	1.33244	P	319.8	2.16575	P	238.1	1.34011	P	205.7	2.71499
1426037_a_at	0.480869	A	14.5	2.13915	A	2.1	3.49452	A	3.1	1.10727	A	3.1	2.48483	P	72.3	3.99983	A	3.9	130.38	P	115.1	1.56096	A	4.4	0.682329	P	20.3	1.3637	A	1.4	12.8382	A	10.8	0.779159	A	2.2	0.720282	P	95.5	0.326352	P	68.4	2.1115	P	289.1	4.457	P	328.4	0.958854
1427474_s_at	1.04492	P	1212	5.17158	P	3227.4	1.32632	P	777.2	1.21866	P	743.9	0.815735	P	913	0.881204	P	546.2	1.52005	P	886.4	1.08153	P	664.7	0.830909	P	950.9	0.804139	P	524.8	1.27914	P	710.8	1.29135	P	795	1.04902	P	590.7	0.842118	P	686.2	1.50413	P	586.8	1.23419	P	575.4	1.45154
1435811_a_at	3.23269	P	265.1	0.71804	P	231.7	1.12646	P	248.6	1.02853	P	98.5	2.62224	P	207.5	0.30172	P	96.7	0.655673	P	144	1.1543	P	111.3	1.99232	P	161.2	0.483626	P	163.2	1.41436	M	296	3.18579	P	307.7	1.73367	P	177.2	1.04472	P	178.1	1.04417	P	231.8	2.43332	P	314.8	1.59273
1448272_at	1.46052	P	177.5	1.36627	P	95.9	2.74699	P	127.8	0.996259	P	73	0.966138	P	113.3	0.91228	P	63.6	2.70206	P	125.1	1.03288	P	76.2	1.11919	P	134.2	1.16343	A	85.4	1.6977	A	74.9	0.956707	P	70.7	2.47092	P	130.8	1.57469	P	71.7	0.963084	A	74.4	1.05254	A	62	2.69606
1456380_x_at	0.638444	P	83.9	1.00388	P	102	2.64528	P	290.2	0.812347	P	64.7	0.771256	P	97.8	0.838314	P	84.6	0.602712	P	65.8	1.06248	P	85.2	0.854555	P	110.8	0.676671	P	71.9	1.10445	P	114.9	0.962336	P	77.3	0.543275	P	72.3	1.49506	P	193	2.32867	P	190.4	1.58128	M	175.8	0.816223
1422257_s_at	24.2012	P	1417.6	41.8501	P	1758.4	1.18793	P	82.9	0.982573	P	70.1	1.49145	P	84.3	1.06633	A	44.5	1.0598	P	73.6	0.959205	P	68.9	1.82028	P	105.2	1.18117	A	51.9	0.93536	A	61.9	0.964531	A	69.4	2.35746	P	105.9	0.901501	A	32.5	0.547346	A	31.7	1.5442	A	41.6	19.4857
1427473_at	0.87245	P	252.5	17.3169	P	1761.2	1.38472	P	249.5	1.20369	P	167.8	0.705415	P	197	1.15924	M	117.1	1.19627	P	214.5	1.11146	P	156	0.870952	P	248.7	0.752176	A	80	1.11199	P	190	1.36421	P	191.8	1.17422	A	116.3	0.825273	A	118.6	1.69949	A	121.9	1.76911	A	108.3	1.38743
1451716_at	1.67432	P	253.8	1.02385	P	78.7	2.59603	P	87	1.5955	P	70.7	1.31743	P	192.7	1.00857	A	77	2.5427	P	84.8	2.36918	P	105.7	1.0103	P	151.1	1.44555	P	116.2	1.91314	A	60.8	1.99373	P	89.1	1.65139	P	211.6	1.55578	P	207.6	2.34221	P	185.9	1.26872	P	115.8	2.32932
1422557_s_at	1.11457	P	4256	0.274963	P	916.9	0.581421	A	93.7	1.40952	P	115.8	1.15978	P	4273.4	1.13345	P	3754	8.15397	P	1307.7	23.7679	P	1966	1.41114	P	5316.5	1.40255	P	4891	1.69605	P	259.2	2.83501	P	234.9	1.79257	P	3951.2	1.63785	P	740.1	1.46542	P	357.7	1.38551	P	750.4	0.977772
1425645_s_at	12.5558	P	1729.3	54.8273	P	2077.6	1.33484	P	87.1	1.34798	P	77.3	0.696008	P	92.5	1.14782	P	43.2	1.35366	P	87.9	1.87403	P	108.2	0.99566	P	135.3	1.75383	P	69.5	0.877533	P	54.3	1.07895	P	62.4	3.72621	P	157.8	0.658969	P	45.3	0.693918	P	40.7	1.1188	P	37.9	20.4086
1452426_x_at	0.707946	P	97	0.831103	P	42.1	3.58831	P	86.3	1.0504	P	50.5	1.19656	P	158.2	1.16075	P	58.4	2.46932	P	59.1	2.37784	P	115.1	0.9535	P	128.9	1.3535	P	71.7	3.57346	P	81.5	1.65198	P	80.1	1.39125	P	87	1.02911	P	55.6	2.84695	P	54	0.887753	P	39.8	1.42305
1435817_x_at	0.844004	P	398.6	1.02832	P	382.5	1.75723	P	468	0.901951	P	368.5	1.02103	P	465.3	1.00854	P	372.6	1.18285	P	313.5	0.480859	P	197.8	0.829461	P	386.5	0.867638	P	337.5	0.839802	P	212.1	0.955964	P	393.9	2.05793	P	438.4	0.539477	P	237.7	0.643157	P	247.3	0.917755	P	235.8	0.51789
1456702_x_at	0.584369	P	291.4	1.50174	P	243.4	1.41762	P	144.9	1.45702	P	157.4	0.946433	P	455.4	1.83067	P	294.7	0.957545	P	97.4	3.28503	P	357.3	0.489433	P	240.8	0.561077	P	95.1	2.97535	P	288.4	1.48233	P	161.5	1.80745	P	400.6	0.669114	P	224.7	3.96945	P	445.9	0.486742	P	98.1	3.0745
1423605_a_at	1.62789	P	106.3	6.92414	P	419.4	1.20729	P	80.8	1.42788	P	74.3	1.36328	P	85.9	1.28657	P	77.4	1.3498	P	89.9	0.935285	P	49	0.942151	P	60.7	1.053	P	66.7	0.790962	P	50.2	1.04994	P	55.1	2.22498	P	145.3	2.19448	P	133.3	1.43326	P	67.7	0.836653	P	56.6	4.51333
1438940_x_at	0.937864	P	462.8	1.19885	P	549.5	2.12294	P	531.5	1.06101	P	413.1	0.99714	P	474.8	1.17057	P	532.9	0.874987	P	218	1.31554	P	515.7	0.609401	P	296.7	0.658836	P	315.8	1.84317	P	437.6	1.00517	P	394.7	0.518087	P	227.4	3.16076	P	573.8	1.86763	P	532.4	0.806375	P	436.9	0.920226
1423078_a_at	0.717033	P	261.5	0.782745	P	633.1	0.639223	P	172.7	1.02053	P	733.2	0.960753	P	338.1	1.74136	P	1398.9	1.56772	P	421.5	1.18945	P	860.4	1.8634	P	670.5	1.67622	P	1417.8	2.2037	P	564.6	0.83648	P	606.1	0.594776	P	258	0.75388	P	379.6	2.53959	P	682.8	0.913719	P	354.9	1.11834
1425921_a_at	1.79291	P	309.4	1.48	P	104.9	1.40968	A	66	1.29337	P	68.3	1.16984	P	194.8	1.19606	P	84.2	1.70843	P	79.6	1.71532	P	91.2	1.27155	P	216.5	1.01589	P	75.3	3.62171	P	160.8	1.47771	P	78.7	2.89442	P	199.9	1.02465	P	100.8	1.56379	P	94.6	0.900125	P	84.6	2.57094
1435626_a_at	1.45161	P	1511.3	1.28074	P	538.5	1.96551	P	776.1	1.7396	P	1106.9	1.23699	P	1242.7	2.6223	P	1095.1	2.8434	P	1117.3	1.76011	P	1127.6	1.47846	P	1518.7	2.83942	P	1248.5	2.77476	P	1039	1.55456	P	997.6	1.52706	P	1262.1	0.941602	P	766.8	1.23775	P	874.7	1.2825	P	1058.8	1.50477
1451787_at	15.6647	P	1284.6	41.8078	P	1637.6	0.892795	A	66	0.927241	A	66.6	0.818896	A	64.8	1.21838	A	47.4	0.812866	A	59.8	0.933399	A	67.5	1.51401	A	122.5	1.77236	A	72.6	0.633349	A	44.4	0.588082	A	42.6	2.49411	A	115	0.400273	A	27.2	3.36106	A	58.8	1.0093	A	48.8	15.7164
1417409_at	2.45827	P	117.7	2.11529	P	46.1	1.67437	A	43.9	3.03902	A	35.5	2.28135	P	105.4	0.531278	A	11.5	0.862343	A	22.5	3.40104	P	40	1.431	P	67.6	0.232548	A	5.3	0.860704	M	21.4	2.43611	A	28.7	2.82733	P	67.7	0.874191	A	19.6	0.543029	A	4.8	0.668275	A	8.8	7.19595
1426722_at	2.22754	P	1137.1	0.942237	P	271.3	1.47108	P	316.1	1.12267	P	254.7	1.47286	P	725.5	1.0791	P	308.6	1.26967	P	271.5	1.17591	P	268.6	1.33742	P	673.6	0.950156	P	286.1	1.38638	P	282.5	1.02926	P	235.5	1.36119	P	485.4	1.17594	P	365.4	2.1105	P	448.7	0.960832	P	333.6	1.95978
1427718_a_at	1.97129	P	172.1	3.23787	P	279.4	0.737918	P	93.9	1.47949	P	151.4	1.33662	P	112.6	0.793409	P	68	1.04633	P	132.5	1.04434	P	107.6	1.27123	P	109.5	1.37633	P	124.2	0.648869	P	78.3	1.03192	P	106.5	2.17395	P	146.7	1.71226	P	128.7	0.825241	P	81	1.15008	P	80	2.07303
1416600_a_at	0.506433	P	157.3	1.71986	P	132.2	1.20264	M	60.1	1.05848	P	56.1	0.738369	P	221.3	0.705999	P	53.9	1.31306	M	65.3	2.33498	P	124.6	0.571045	P	175	0.97158	P	78.1	1.16902	P	55.4	1.18983	P	63.6	3.05819	P	128.3	0.880125	P	70.5	1.08043	A	57.6	0.745043	P	52.2	3.33387
1424853_s_at	0.681375	P	877.3	0.943987	P	604.4	0.64465	P	388.3	1.16888	P	602.7	0.808754	P	1004.8	0.980309	P	623.4	1.49928	P	898.7	2.09288	P	1086.5	0.677058	P	860.1	0.635489	P	425.5	1.37674	P	786.4	1.2213	P	635.1	1.88794	P	328.4	7.761	P	1338.4	1.36708	P	176.1	1.06422	P	174.8	2.21566
1416250_at	1.28465	P	182.3	1.26496	P	90.9	0.985961	P	75.9	1.55017	P	86.5	0.796022	P	109	1.0312	P	73.6	1.50507	P	115.3	1.55034	P	87.1	0.858506	P	120.2	0.986044	P	74.1	1.09176	P	79.7	1.06439	P	59.9	2.4827	P	180.8	1.27164	P	62.8	0.816479	P	63.3	0.808072	P	46.3	3.95487
1416290_a_at	0.607492	P	108.3	1.87259	P	283.1	4.0102	P	108.7	0.823686	P	115.7	0.672581	P	115.7	1.11084	P	166.8	3.82583	P	103.2	1.05144	P	148.7	0.801624	P	141	1.17204	P	185.3	5.66824	P	145.7	0.890836	P	126.2	1.29046	P	129.6	0.799149	P	106.4	1.44781	P	182.1	1.0945	P	162.5	0.726006
1419075_s_at	0.925393	P	3149.2	0.7697	P	4018.8	0.812774	P	256.2	0.974563	P	184.5	1.18583	P	3894	0.995689	P	5163.5	5.97917	P	1875.6	5.90899	P	1126.3	1.39881	P	4696.7	1.14494	P	6251.6	1.41408	P	422.7	1.31514	P	251.1	2.73675	P	1004.9	4.70325	P	3035.3	0.878503	P	140.1	0.784813	P	152.1	0.160481
1431214_at	1.5929	P	510.5	1.2019	A	50.5	7.07032	A	89.9	1.62343	A	69.9	1.49297	P	461.7	1.5983	A	66.7	5.87189	A	74.3	4.17292	P	180.9	1.81085	P	572.6	3.894	P	171.1	7.37282	A	88.9	2.78876	P	121.1	15.609	P	152.9	1.44275	A	28.5	4.4485	A	51.2	2.33521	A	22.3	2.16786
1417761_at	0.844335	P	197.4	0.78305	P	149.9	1.29231	P	163.3	1.0193	P	141.8	0.640966	P	144.6	0.777876	P	147.9	1.48469	P	186.7	1.1609	P	162.6	0.943769	P	217.7	0.766267	P	153.4	0.969705	P	116.2	1.12614	P	158	1.11008	P	161.9	2.1214	P	316.6	1.62491	P	174.9	1.19392	P	169.1	3.30585
1421041_s_at	0.994899	P	562.6	13.9096	P	2802	1.05974	P	478.3	1.04368	P	492.6	0.727193	P	396.8	1.06708	P	213.5	1.04286	P	468.4	0.774819	P	368.2	0.748299	P	417.5	0.724855	P	152.7	0.951157	P	407.1	0.759643	P	361.6	1.08227	P	294.7	1.09869	P	275.2	1.61441	P	412.5	1.39428	P	454.1	1.01458
1449326_x_at	1.06173	P	2639.3	0.76709	P	2616.7	0.88251	P	88.9	1.1529	P	84.7	1.22362	P	2935.1	1.09142	P	3697.8	14.0752	P	1411	8.95379	P	662.3	1.22945	P	3015.4	1.06515	P	3799.7	1.80785	P	172.7	1.00278	P	74.3	1.57071	P	355.9	12.444	P	2383.2	1.47274	P	61.7	0.867902	P	67.7	0.0653698
1424126_at	1.5746	P	3300.5	3.59304	P	1875.1	2.9969	P	1218.8	1.96583	P	1090.3	1.13472	P	2295.1	1.44174	P	747.3	2.38637	P	965.8	1.94785	P	1087.7	1.15217	P	2382.8	1.3803	P	753.3	1.79483	P	692.2	1.61739	P	904.7	1.42534	P	850.7	1.08972	P	1239.7	1.54288	P	1353	1.00233	P	1508.7	2.00895
1424599_at	0.6969	P	643.7	0.553279	P	1810.6	1.83865	P	512.7	1.34416	P	414.6	1.6299	P	1452.7	1.04652	P	3401.5	6.63761	P	1841.9	6.63206	P	2059.6	1.47346	P	1342.8	1.07692	P	3685.5	2.99852	P	792.9	2.04836	P	637.2	1.53165	P	782.3	1.53326	P	1667.5	1.24584	P	322.8	1.09528	P	256.2	0.545363
1438317_a_at	0.927326	P	182.7	1.3878	P	259.4	1.65342	P	267.6	1.5119	P	236.6	1.09988	P	209.1	1.05091	P	195.1	0.682344	P	109.9	1.13227	P	178.4	0.960456	P	186.7	1.03802	P	202.9	0.944097	P	144.9	1.05622	P	166.7	1.51833	P	323.3	2.16318	P	485	1.3802	P	256.2	1.08398	P	254.1	1.41134
1433444_at	0.94443	P	185.3	0.391131	P	376.6	1.04721	P	301.3	1.06216	P	403.5	1.0379	P	196.5	0.96704	P	924.8	2.35748	P	675	1.85317	P	708.8	0.722689	P	139.9	0.786763	P	792.2	2.37829	P	648.9	1.14479	P	438.6	0.400604	P	175.2	0.523583	P	232.3	2.53941	P	417.6	0.828685	P	292.3	0.714734
1438941_x_at	1.30839	P	94.5	0.851479	P	168.6	1.3825	P	91.3	0.822725	P	210.4	2.26561	P	157.9	0.768817	P	151.2	1.57183	P	103.3	1.04823	P	269.9	0.822321	P	58.6	0.801662	P	166	1.53132	P	95.9	1.29421	P	333.8	2.53886	P	176.6	0.648531	P	69.5	0.772883	P	53.8	0.831339	P	65.6	1.06716
1456437_x_at	0.411577	P	69.6	0.806497	P	47.9	1.32753	P	149.3	1.72238	P	85.8	0.899024	P	146.7	2.57332	P	151.8	0.724626	P	81.1	1.59905	P	80.2	0.321852	P	53.7	0.909667	P	56.5	0.606653	P	64.7	1.78743	P	89.8	1.00131	P	149.9	0.990941	P	156.6	1.93602	P	123	0.714009	P	83.4	0.999269
1423257_at	0.553995	P	254.3	0.87239	P	170	0.401151	M	34.4	0.905669	P	49.4	0.563512	P	249.6	0.863878	P	167.2	3.82832	P	326.7	7.86633	P	432	0.325459	P	147.4	0.459799	P	93.7	1.95893	P	159.3	1.31974	P	72.6	3.83615	P	35.3	26.5496	P	388.1	0.846343	A	17.3	0.973801	A	13.9	8.17473
1447982_at	0.537828	P	149.3	1.20695	P	67.3	2.12355	P	370.9	1.8066	P	184.7	0.53161	P	142.4	1.56548	P	86.7	0.911319	P	158.4	0.895719	P	92.2	0.820401	P	224.7	2.1745	P	126.8	0.721482	P	119.5	1.0038	P	103.5	0.212617	P	109.9	0.556328	P	447.5	1.54632	P	361.5	0.340771	P	141.3	2.07972
1449065_at	0.703245	P	62.9	3.26241	P	47.4	0.650967	P	56.4	1.35212	P	68.4	1.15171	P	99.4	1.40673	A	20.3	0.276037	P	23.8	0.869779	P	44.3	0.688968	P	60.8	1.24391	A	18.9	0.780173	P	64.1	1.30932	P	66.8	2.54453	P	56.9	7.15251	P	21.9	0.688547	P	29.1	0.814655	P	20.8	4.41344
1448700_at	0.686904	P	85.3	0.918282	P	171.1	0.672661	P	97	1.83824	P	252	0.666795	P	79.9	1.14285	P	211.5	2.02224	P	290.2	2.54885	P	351.8	0.613768	P	75.2	1.22811	P	239.3	2.61648	P	357.8	2.76225	P	381.9	0.639881	P	137.2	1.4001	P	171.2	0.754426	P	48	0.662457	P	87.7	2.17616
1456628_x_at	0.579441	P	439.7	0.920876	P	337.2	1.51222	P	559.7	1.13838	P	327.5	1.00788	P	738	1.89914	P	690.7	0.69531	P	256.1	1.05333	P	305.1	0.306665	P	229.6	0.66879	P	256.1	1.70777	P	599.4	0.848886	P	246.3	1.22977	P	586.5	0.832983	P	566.7	1.9679	P	448.1	0.584094	P	304.9	2.02684
1438386_x_at	0.671524	P	204.2	1.32392	P	168.7	1.2819	P	177.4	1.06058	P	162.9	0.911652	P	267.5	1.21365	P	153.6	0.879338	P	121.1	1.1465	P	177.3	0.724611	P	217.4	0.82248	P	109.6	1.57581	P	206.8	1.04192	P	161.4	1.66504	P	277.6	0.727675	P	164.3	2.17039	P	251	0.778077	P	141.8	2.51323
	"Ratio" represents normalized ratio compare to control.
	"Call" has three classes. "P" measn present, "M" means marginal, "A" means absent.
	"Intensity" represents signal intensity.
	"V" represents value, "S" represents score.
[truncated: 86 more columns]
